# Supplementary material for: Effects of COVID-19 Lockdown on Weight, Body Composition, and Behavior of Children, Adolescents, and Young Adults with Prader–Willi Syndrome
Source: J Clin Med. 2021 Oct 16;10(20):4746. doi: 10.3390/jcm10204746 (PMC8541437; doi:10.3390/jcm10204746)
Supplement: Supplementary file 1 [file jcm-10-04746-s001.zip]

Archive with 1 entries (1 files):
- jcm-1405480-supplementary.pdf
